# Supplementary material for: Towards Biohybrid Lung: Induced Pluripotent Stem Cell Derived Endothelial Cells as Clinically Relevant Cell Source for Biologization
Source: Micromachines (Basel). 2021 Aug 19;12(8):981. doi: 10.3390/mi12080981 (PMC8401467; doi:10.3390/mi12080981)
Supplement: Supplementary file 1 [file micromachines-12-00981-s001.zip]

Archive with 1 entries (1 files):
- micromachines-1281827-supplementary.pdf
